# Supplementary material for: Inference of differentially expressed genes using generalized linear mixed models in a pairwise fashion
Source: PeerJ. 2023 Apr 3;11:e15145. doi: 10.7717/peerj.15145 (PMC10078460; doi:10.7717/peerj.15145)
Supplement: Supplemental Information 7 — The identification of the genes, log2FC value, P-value, Q-value and average log CPM value. [file peerj-11-15145-s007.csv]

ID	log2FC	P.value	Q.value	averagelogCPM
ABCA17P	-0.443255904099083	5.75655136501133e-05	0.0155867400485226	4.16281381540853
AC004448.2	-0.933456982304147	8.95733301770539e-06	0.00404943511432358	2.02149600743187
ADAM32	-0.494435573909111	7.24730607991257e-06	0.00349199364617121	4.22906590019312
AHCTF1	-0.225113060547615	9.10457566347397e-06	0.00404943511432358	6.56247162581069
ANKH	-0.10701188151842	0.000167693085260841	0.0318339227843839	8.16357762984805
ANP32A	0.155206487726318	1.83925480972746e-06	0.00167914283839645	7.63403322687626
AP4E1	-0.231667261599155	0.000298590455880596	0.0458875846211674	5.80380334219683
ATP5I	0.222897578508086	1.18804951302974e-05	0.00468361519386679	6.45570452255453
B4GALT5	-0.166115502536274	0.000298933302328601	0.0458875846211674	6.75506059484132
BCL2L13	-0.424861723309614	1.85873178510302e-07	0.000293105104949064	7.92986313691619
C6orf62	0.113008356632923	9.30636659997285e-08	0.000179364705603477	8.60484100309425
CA13	-0.540790037774817	0.000245709440645679	0.0417098923303676	3.4423222895095
CA14	0.670252610390708	0.000128282556831936	0.0261786968330207	2.95198166016719
CD180	-1.09757451234395	2.74411821577211e-05	0.00933323030799667	1.60383408734661
CDK5RAP1	-0.201075265202391	0.000261925927159447	0.0420682141898867	6.2141698888956
CHI3L1	-1.57797421273039	0.000256983072441194	0.0417098923303676	6.85860085633736
CLPX	0.183191428949032	4.88855844930549e-06	0.00283148537224728	7.04691651473415
COL17A1	0.654383964785234	5.96473810043364e-05	0.015676416225776	2.88640075727858
COLGALT1	-0.33872186296805	9.97869383094773e-06	0.00432726057979048	5.33642173708657
CTD-2006C1.2	-0.805280764178129	6.82904596806322e-06	0.00338447518177213	2.80792611270501
CTD-2368P22.1	-0.294282220003444	1.34376024927078e-05	0.00506714462692412	5.6765502002646
CTSZ	-0.26885023445313	0.000252474730339947	0.0417098923303676	5.42150995179565
CYP7B1	0.238961610911776	2.49081143287611e-06	0.00187850500498561	6.24695811959786
DANCR	-0.282723030714766	0.000359542390159747	0.048723611716492	5.24087258142404
DAPK1-IT1	-0.896454946835313	9.33054563224334e-05	0.0212957427022228	1.9087312175651
DGKK	2.20238373134279	0.000144051200216132	0.028394455897148	2.22414660302926
DLEU2L	-0.512889119610024	1.10464449313025e-05	0.00456218175662793	4.0197384835362
DNA2	-0.428968978417924	1.05097270580426e-06	0.00111717609213102	4.86431960698622
DNAJC9	-0.251294510522231	0.000254302465610755	0.0417098923303676	5.58200330897152
DOK3	-0.612305378573737	0.000246130507354739	0.0417098923303676	2.81197831596883
E2F3	0.253240356903539	0.00031022498251056	0.0465140410137821	5.53278640225922
EFCAB13	-0.875244244040072	4.75351266022929e-06	0.00283148537224728	2.53302169182849
EIF4EBP1	-1.14992125545559	0.00031865617140058	0.0472428200779014	1.22711784827367
ELMO2	0.128096186695651	0.000326244325834552	0.04755490820106	7.52144611772347
EPHA3	0.310209413047669	0.000286927316680967	0.0452458294104369	4.61143180099847
ERLIN2	0.182789851440552	2.05217339440182e-05	0.00741604160401958	6.74052390157973
ESYT3	-0.407362734969678	2.02919846826263e-06	0.00175992383152418	4.97175703834777
ETV3	0.224781854509492	5.91798977715586e-06	0.00312113364082879	6.41159180485685
FAM122B	0.172908693495215	0.000347103161221448	0.0485552535044132	6.39524194879374
FAM133B	-0.472669261227352	5.82596173220463e-05	0.0155867400485226	3.94172832424318
FAM69C	0.333018145245606	5.84075927103636e-05	0.0155867400485226	5.07313094438464
FANCC	-0.560533715076155	0.000170997334449563	0.0318937608963669	3.37195598492538
FCGBP	-1.67555140530713	5.82835924643123e-05	0.0155867400485226	4.28265766557389
FHL1	0.220298052021488	3.8622409668864e-14	6.69944318116115e-10	7.94420883134431
FHL5	0.700587943742956	4.71617728937979e-09	1.16866873230831e-05	3.9850263350164
FNDC5	0.291223264034802	0.000357830957236957	0.048723611716492	4.86710314808012
FRZB	0.513673508581295	3.03491732392172e-05	0.00993276903787663	3.7953044064758
FSD1	-0.437874866702707	5.93781910223394e-06	0.00312113364082879	4.53156027109091
GGA2	-0.238582215220118	9.24525707981165e-11	5.3456076435471e-07	7.31081008945028
GPR135	-0.296918943786995	0.000257290353934586	0.0417098923303676	5.01212670056664
HAUS3	-0.209457316062186	0.000159017844063194	0.0306480391457796	6.21254385888748
HELB	-0.370411029809108	1.1647914173214e-05	0.00468361519386679	4.94696770757568
HELLS	-0.536754657056427	3.52623712555866e-06	0.00235254266076694	4.09587867317681
HM13	-0.228726342377151	5.35829390538831e-05	0.0154908276804776	6.16364476950803
HNRNPLL	-0.21772092083228	5.36406245615885e-06	0.00300145249563005	6.66914380506397
HSD17B12	0.250962981653701	3.53500361520256e-13	3.06590863546518e-09	7.37156721504912
IFNAR1	-0.193449966532384	3.06782462402543e-10	8.86908098805752e-07	8.11451701525922
IRAK1BP1	-0.228592552794432	0.000311058962158349	0.0465140410137821	5.86364927923865
JAK3	-0.764485247028029	2.15464675596978e-10	8.652124925021e-07	3.91001406456579
KCTD20	-0.16061405979195	0.000113991471050578	0.0244110624301645	7.35672438144613
KIF2A	0.109894398075055	7.93071534425815e-05	0.0191064150502086	7.97493791047877
KNSTRN	-0.376289556562274	0.000128202079970597	0.0261786968330207	4.46555330105186
LINC00202-1	-0.356078811840515	0.000225200134276911	0.039914419021256	4.3110730284562
LONRF3	-0.364166354577062	0.00019346834296259	0.034957311219053	4.39935634883339
LRRC37B	-0.326620913322555	6.74395133622164e-06	0.00338447518177213	5.41456541869843
LRRC39	-0.483515815534934	0.000100138832460095	0.0225585478941923	3.7560326078094
MCM3AP-AS1	-0.52425764410097	1.09489182325766e-06	0.00111717609213102	4.16807829743638
MFHAS1	-0.267300494574192	2.64513935507222e-06	0.00191177446887845	6.25667910227538
MKI67	-2.07301342406845	0.000168841283071793	0.0318339227843839	0.716382416460158
MKRN2	-0.217013853066854	6.73088961814256e-05	0.016920871205261	6.27561845193356
MRPS6	-0.957391330875551	0.000139989526156846	0.0279110151806512	5.36724924960478
MS4A6A	-1.49918122019497	0.000227806265600389	0.039914419021256	4.45868704403383
MXRA5	0.790641161916932	0.00032562585814655	0.04755490820106	2.05989062378387
MYH15	0.376532902628614	6.69607909398105e-05	0.016920871205261	4.52452492246033
NCK2	-0.496775948941253	2.2076748850824e-08	4.78679106957991e-05	4.83927563999157
NCKIPSD	-0.21646844702639	0.000249100029785083	0.0417098923303676	6.01935293906232
NCOR1	-0.0897560074391026	1.02888686766727e-05	0.00435294429428206	9.22956415680498
NIM1K	-0.282211431084523	0.000380558795905473	0.0499928620081489	5.20380277988606
NRDE2	-0.160832426677689	0.000151531128455432	0.0295332466762688	6.92025479339823
NUDT4	-0.454624561938811	7.05472286679156e-05	0.0174816032639095	3.86499540869845
NUP85	-0.30699139650795	0.000251919347021159	0.0417098923303676	5.12581400080659
PANK2	-0.236468140832576	1.54360990122355e-06	0.00148752540814576	6.6119008480836
PARP11	-0.263442852318992	4.6405778535924e-05	0.0141220111313007	5.87417123258765
PCCB	0.207037543598662	7.18260009545986e-05	0.0175478001768798	6.38564882689353
PDE5A	0.306885438136884	8.37359731891326e-05	0.019897043711489	4.89194109207717
PHKB	0.125531622416701	3.34761779029245e-06	0.00232271112761651	8.04766775442142
PIPOX	0.505136207125203	2.4253393309452e-06	0.00187850500498561	4.0634058358119
PLAGL2	-0.283655146036084	0.000305497416308736	0.0464838437130819	5.11437797354711
PLEKHA8	-0.286202227048342	6.0920909385797e-07	0.000754810067290025	6.10397835662879
PPP2R2D	-0.254801710927185	1.06524686926332e-06	0.00111717609213102	6.35861677068377
PRKAB2	-0.25818360246552	1.24276929558926e-07	0.000215570762012913	6.70213719252832
PTPN2	-0.238239500844832	0.000176505471170051	0.03233778292081	5.8223457941763
PUS3	-0.493844402577275	0.000102046102107815	0.0226934831687456	3.91403861339668
RAB3D	-0.258311875673303	0.000177106501641701	0.03233778292081	5.63650106175718
RAD51D	-0.272416245393063	0.000281660632450323	0.0448228011970945	5.34630038387249
RBP1	0.43989062789735	2.38766170796689e-05	0.00845232244620279	4.36251067079114
RC3H1	-0.153427899683303	4.89706913221598e-06	0.00283148537224728	7.89658526177873
RNASEH2C	-0.356327226393561	7.77370643900784e-06	0.00364439761867649	5.16537502649261
RP11-1217F2.1	0.625326385321659	3.92422076375226e-05	0.0123762787941903	3.17278376716582
RP11-174G6.5	-0.683795922158237	2.4939827409838e-10	8.652124925021e-07	4.2551297133723
RP11-274H2.5	-0.872990040812553	4.47860885608196e-05	0.0138724909317139	2.24826920100699
RP11-386M24.6	-0.889061765503122	0.000113252239456694	0.0244110624301645	1.99785313034357
RP11-418J17.1	-0.361528919825024	0.000107916976613194	0.0236952895738286	4.831251493894
RP11-474D14.2	-0.557031894329309	8.94401376002618e-05	0.0206857150241886	3.43263174748735
RP11-799B12.4	-0.971100931201899	0.000382187705839561	0.0499928620081489	1.33610809356902
RP5-1112D6.8	-0.459726410542787	0.000365380966921944	0.0487530634786772	3.68199885769062
RPS18	0.221436784694739	0.000297161948236508	0.0458875846211674	5.65243209875419
SCHIP1	-0.289470354062579	0.000117536328192798	0.0248577237907293	5.15286373482064
SLC12A3	-2.14531808695801	0.000118943334176786	0.0248577237907293	0.959351207750818
SLC16A14	0.21443521373985	0.000363908545635723	0.0487530634786772	5.77993457748453
SLC5A3	-1.05242067613271	8.50254794364613e-05	0.0199304319770927	8.41205070866366
SLC9C2	-0.427404634491722	0.000333148429169475	0.0476216000497195	4.09414850253273
SMARCA2	0.0714905384907379	0.00033493803793761	0.0476216000497195	9.10451753546527
SMEK1	-0.14700091878298	0.000356964457910872	0.048723611716492	7.39949679943729
SNHG3	-0.489343008316181	3.62315233088499e-05	0.011638370431765	3.98250853084695
SNHG7	-0.594724501396191	1.52045401442352e-05	0.00561144581578519	3.63353606368657
SNRPA1	-0.361664626249468	0.000331261535598698	0.0476216000497195	4.43649540928905
SPAG7	0.258169131962023	2.87346933383924e-05	0.0095852305893799	5.873131504803
SPR	-1.04869666037543	0.000353814706148854	0.048723611716492	3.55741655506672
SQRDL	-0.850113680467522	1.26150579978299e-05	0.00486268435623017	2.5330509431742
ST3GAL6	-0.339061896305735	2.30356288622135e-06	0.00187850500498561	5.30417434173014
STAC	1.19886111773021	3.68558467434759e-07	0.000491770398163333	1.88542878757526
STARD10	-0.372725339093164	4.0485216111893e-06	0.00260095021732184	5.02069781887956
SUPT20H	-0.197051749492332	5.63431908024093e-05	0.0155867400485226	6.59870161589358
TBC1D8	-0.341754923456867	2.60050933771846e-05	0.00902168699441288	5.12743311020295
TET1	0.205029043631706	6.44437918000237e-05	0.0166842091427345	6.29578397994491
TIFA	-0.548429908997117	0.000226197479098746	0.039914419021256	3.38695096476606
TNFSF13B	-0.752669951897777	2.1471067178651e-07	0.0003103642760674	3.37480041473538
TRIM13	-0.209161679965495	0.000340540494076094	0.0480245155304384	6.19653528101516
WNT5A	-0.461087962954576	0.000138073063879323	0.0278490158843109	3.81734863582193
ZFHX4-AS1	0.671745368823013	4.90453770796974e-05	0.0146679501866281	2.95925516804451
ZFYVE20	0.117687836722477	5.01561501267781e-05	0.0147459081372728	7.87810445813657
ZNF765	-0.32460463036923	0.000383318958093151	0.0499928620081489	4.91188963356328
