# Supplementary material for: Inference of differentially expressed genes using generalized linear mixed models in a pairwise fashion
Source: PeerJ. 2023 Apr 3;11:e15145. doi: 10.7717/peerj.15145 (PMC10078460; doi:10.7717/peerj.15145)
Supplement: Supplemental Information 8 — The biological process identification with the respective quantity of genes. [file peerj-11-15145-s008.csv]

Description	GOID	Frequency
actin cytoskeleton organization	GO:0030036	3
adaptive immune response	GO:0002250	3
alcohol metabolic process	GO:0006066	3
anagen	GO:0042640	1
anatomical structure formation involved in morphogenesis	GO:0048646	6
anatomical structure maturation	GO:0071695	2
anatomical structure morphogenesis	GO:0009653	15
angiogenesis	GO:0001525	3
animal organ development	GO:0048513	18
animal organ formation	GO:0048645	1
animal organ morphogenesis	GO:0009887	6
apoptotic signaling pathway	GO:0097190	4
appendage development	GO:0048736	1
appendage morphogenesis	GO:0035107	1
ATP generation from ADP	GO:0006757	1
attachment of spindle microtubules to kinetochore	GO:0008608	1
autophagy	GO:0006914	2
axis specification	GO:0009798	1
axon ensheathment	GO:0008366	1
B cell costimulation	GO:0031296	1
binding of sperm to zona pellucida	GO:0007339	2
blastocyst development	GO:0001824	1
blastocyst formation	GO:0001825	1
blood coagulation	GO:0007596	1
blood vessel development	GO:0001568	2
bone mineralization	GO:0030282	1
bone remodeling	GO:0046849	1
carbohydrate derivative metabolic process	GO:1901135	12
carbohydrate metabolic process	GO:0005975	5
carbohydrate transmembrane transport	GO:0034219	1
cardiac chamber development	GO:0003205	1
cardiac chamber morphogenesis	GO:0003206	1
cardiac septum development	GO:0003279	1
cardiac septum morphogenesis	GO:0060411	1
cell activation involved in immune response	GO:0002263	3
cell cycle DNA replication	GO:0044786	1
cell cycle phase transition	GO:0044770	5
cell cycle process	GO:0022402	14
cell development	GO:0048468	10
cell differentiation	GO:0030154	23
cell fate commitment	GO:0045165	1
cell fate specification	GO:0001708	1
cell maturation	GO:0048469	1
cell migration	GO:0016477	8
cell morphogenesis	GO:0000902	3
cell motility	GO:0048870	8
cell surface receptor signaling pathway	GO:0007166	12
cell surface receptor signaling pathway involved in cell-cell signaling	GO:1905114	2
cell volume homeostasis	GO:0006884	1
cell-cell adhesion	GO:0098609	8
cell-cell recognition	GO:0009988	3
cell-cell signaling	GO:0007267	2
cell-cell signaling by wnt	GO:0198738	2
cell-substrate adhesion	GO:0031589	3
cellular amino acid metabolic process	GO:0006520	1
cellular aromatic compound metabolic process	GO:0006725	34
cellular biosynthetic process	GO:0044249	36
cellular carbohydrate metabolic process	GO:0044262	5
cellular catabolic process	GO:0044248	16
cellular chemical homeostasis	GO:0055082	3
cellular component biogenesis	GO:0044085	18
cellular component morphogenesis	GO:0032989	4
cellular component organization	GO:0016043	36
cellular hormone metabolic process	GO:0034754	2
cellular ketone metabolic process	GO:0042180	3
cellular lipid metabolic process	GO:0044255	10
cellular macromolecule localization	GO:0070727	12
cellular macromolecule metabolic process	GO:0044260	44
cellular modified amino acid metabolic process	GO:0006575	2
cellular nitrogen compound metabolic process	GO:0034641	45
cellular oxidant detoxification	GO:0098869	1
cellular process involved in reproduction in multicellular organism	GO:0022412	4
cellular response to biotic stimulus	GO:0071216	2
cellular response to chemical stimulus	GO:0070887	19
cellular response to endogenous stimulus	GO:0071495	6
cellular response to external stimulus	GO:0071496	2
cellular response to extracellular stimulus	GO:0031668	2
cellular response to stress	GO:0033554	16
centrosome cycle	GO:0007098	1
chemokine production	GO:0032602	1
chemotaxis	GO:0006935	6
circadian behavior	GO:0048512	1
circulatory system process	GO:0003013	4
cochlea development	GO:0090102	2
cold-induced thermogenesis	GO:0106106	1
cytokine production involved in immune response	GO:0002367	2
cytokinesis	GO:0000910	2
defense response	GO:0006952	11
defense response to other organism	GO:0098542	9
dendrite development	GO:0016358	1
dendritic spine development	GO:0060996	1
development of primary sexual characteristics	GO:0045137	1
development of secondary sexual characteristics	GO:0045136	1
developmental cell growth	GO:0048588	1
developmental growth involved in morphogenesis	GO:0060560	1
developmental process involved in reproduction	GO:0003006	8
diencephalon development	GO:0021536	1
diencephalon morphogenesis	GO:0048852	1
DNA demethylation	GO:0080111	1
embryo development	GO:0009790	6
embryonic camera-type eye formation	GO:0060900	1
embryonic morphogenesis	GO:0048598	3
embryonic pattern specification	GO:0009880	1
endocrine pancreas development	GO:0031018	1
endocrine process	GO:0050886	1
endoplasmic reticulum unfolded protein response	GO:0030968	2
epithelial cell proliferation	GO:0050673	2
epithelium migration	GO:0090132	1
ER-nucleus signaling pathway	GO:0006984	3
erythrocyte homeostasis	GO:0034101	4
establishment of cell polarity	GO:0030010	1
establishment of localization in cell	GO:0051649	8
establishment of protein localization	GO:0045184	9
establishment of RNA localization	GO:0051236	4
establishment of tissue polarity	GO:0007164	1
establishment or maintenance of bipolar cell polarity	GO:0061245	1
establishment or maintenance of monopolar cell polarity	GO:0061339	1
face development	GO:0060324	1
fat cell proliferation	GO:0070341	1
fatty acid derivative metabolic process	GO:1901568	1
female sex differentiation	GO:0046660	1
fertilization	GO:0009566	2
fibroblast proliferation	GO:0048144	1
forebrain development	GO:0030900	1
forebrain morphogenesis	GO:0048853	1
formation of primary germ layer	GO:0001704	1
G protein-coupled receptor signaling pathway	GO:0007186	2
gamete generation	GO:0007276	6
generation of precursor metabolites and energy	GO:0006091	4
germ cell development	GO:0007281	4
germinal center formation	GO:0002467	2
hair cycle	GO:0042633	1
hair cycle process	GO:0022405	1
hair follicle development	GO:0001942	1
head development	GO:0060322	3
hematopoietic or lymphoid organ development	GO:0048534	7
heterocycle metabolic process	GO:0046483	34
hindgut morphogenesis	GO:0007442	1
homeostatic process	GO:0042592	14
hormone biosynthetic process	GO:0042446	1
hormone-mediated signaling pathway	GO:0009755	2
immune response-activating signal transduction	GO:0002757	2
immune response-regulating signaling pathway	GO:0002764	5
import across plasma membrane	GO:0098739	3
inflammatory response to antigenic stimulus	GO:0002437	1
innate immune response	GO:0045087	9
inner ear development	GO:0048839	2
interferon-gamma production	GO:0032609	1
interleukin-1 production	GO:0032612	1
interleukin-10 production	GO:0032613	1
interleukin-12 production	GO:0032615	1
interleukin-6 production	GO:0032635	1
interleukin-8 production	GO:0032637	2
intracellular receptor signaling pathway	GO:0030522	3
intracellular signal transduction	GO:0035556	25
intracellular transport	GO:0046907	8
ion transmembrane transport	GO:0034220	5
lens development in camera-type eye	GO:0002088	1
leukocyte activation	GO:0045321	11
leukocyte activation involved in immune response	GO:0002366	3
leukocyte chemotaxis	GO:0030595	3
leukocyte mediated immunity	GO:0002443	1
leukocyte proliferation	GO:0070661	7
lipid localization	GO:0010876	5
lipid metabolic process	GO:0006629	12
lipid storage	GO:0019915	1
localization within membrane	GO:0051668	5
locomotor rhythm	GO:0045475	1
lymphocyte activation	GO:0046649	8
lymphocyte homeostasis	GO:0002260	3
macromolecule glycosylation	GO:0043413	3
macromolecule metabolic process	GO:0043170	58
macromolecule methylation	GO:0043414	3
male sex differentiation	GO:0046661	1
mammary gland branching involved in thelarche	GO:0060744	1
meiosis I cell cycle process	GO:0061982	1
meiotic cell cycle	GO:0051321	2
meiotic cell cycle process	GO:1903046	2
meiotic nuclear division	GO:0140013	2
melanin metabolic process	GO:0006582	1
mesenchymal cell proliferation	GO:0010463	1
mesenchymal-epithelial cell signaling	GO:0060638	1
microtubule cytoskeleton organization	GO:0000226	5
microtubule organizing center organization	GO:0031023	1
microtubule-based movement	GO:0007018	1
midbrain development	GO:0030901	1
mitotic cell cycle	GO:0000278	7
mitotic cell cycle process	GO:1903047	9
molting cycle process	GO:0022404	1
mononuclear cell migration	GO:0071674	2
monosaccharide metabolic process	GO:0005996	1
morphogenesis of a branching epithelium	GO:0061138	2
morphogenesis of a branching structure	GO:0001763	2
multicellular organism development	GO:0007275	24
multicellular organismal reproductive process	GO:0048609	6
muscle structure development	GO:0061061	2
muscle system process	GO:0003012	2
musculoskeletal movement	GO:0050881	1
myeloid leukocyte activation	GO:0002274	3
myeloid leukocyte migration	GO:0097529	1
negative regulation of antigen receptor-mediated signaling pathway	GO:0050858	1
negative regulation of ATP metabolic process	GO:1903579	1
negative regulation of biological process	GO:0048519	27
negative regulation of biosynthetic process	GO:0009890	10
negative regulation of blood circulation	GO:1903523	1
negative regulation of carbohydrate metabolic process	GO:0045912	1
negative regulation of cartilage development	GO:0061037	1
negative regulation of catabolic process	GO:0009895	2
negative regulation of cell activation	GO:0050866	4
negative regulation of cell adhesion	GO:0007162	4
negative regulation of cell communication	GO:0010648	10
negative regulation of cell cycle	GO:0045786	3
negative regulation of cell cycle process	GO:0010948	2
negative regulation of cell death	GO:0060548	3
negative regulation of cell differentiation	GO:0045596	5
negative regulation of cell growth	GO:0030308	4
negative regulation of cell population proliferation	GO:0008285	9
negative regulation of cellular component organization	GO:0051129	3
negative regulation of cellular metabolic process	GO:0031324	16
negative regulation of cellular process	GO:0048523	26
negative regulation of cellular response to growth factor stimulus	GO:0090288	1
negative regulation of cellular response to insulin stimulus	GO:1900077	1
negative regulation of chemotaxis	GO:0050922	2
negative regulation of cytokine production	GO:0001818	1
negative regulation of defense response	GO:0031348	4
negative regulation of developmental growth	GO:0048640	1
negative regulation of developmental process	GO:0051093	5
negative regulation of endocytosis	GO:0045806	1
negative regulation of gene silencing by RNA	GO:0060967	1
negative regulation of germinal center formation	GO:0002635	1
negative regulation of growth	GO:0045926	4
negative regulation of hemopoiesis	GO:1903707	3
negative regulation of hepatocyte differentiation	GO:0070367	1
negative regulation of immune effector process	GO:0002698	2
negative regulation of immune response	GO:0050777	4
negative regulation of immune system process	GO:0002683	5
negative regulation of leukocyte activation	GO:0002695	4
negative regulation of lipid localization	GO:1905953	1
negative regulation of lipid metabolic process	GO:0045833	2
negative regulation of lipid storage	GO:0010888	1
negative regulation of locomotion	GO:0040013	2
negative regulation of macromolecule metabolic process	GO:0010605	17
negative regulation of metabolic process	GO:0009892	18
negative regulation of molecular function	GO:0044092	3
negative regulation of morphogenesis of an epithelium	GO:1905331	1
negative regulation of multicellular organismal process	GO:0051241	6
negative regulation of muscle contraction	GO:0045932	1
negative regulation of nervous system development	GO:0051961	1
negative regulation of nitrogen compound metabolic process	GO:0051172	15
negative regulation of post-transcriptional gene silencing	GO:0060149	1
negative regulation of post-transcriptional gene silencing by RNA	GO:1900369	1
negative regulation of production of molecular mediator of immune response	GO:0002701	1
negative regulation of prostatic bud formation	GO:0060686	1
negative regulation of protein localization	GO:1903828	2
negative regulation of protein localization to nucleus	GO:1900181	2
negative regulation of reproductive process	GO:2000242	1
negative regulation of response to biotic stimulus	GO:0002832	1
negative regulation of response to cytokine stimulus	GO:0060761	1
negative regulation of response to DNA damage stimulus	GO:2001021	1
negative regulation of response to endoplasmic reticulum stress	GO:1903573	1
negative regulation of response to external stimulus	GO:0032102	5
negative regulation of response to stimulus	GO:0048585	13
negative regulation of signal transduction	GO:0009968	10
negative regulation of signaling	GO:0023057	10
negative regulation of small molecule metabolic process	GO:0062014	2
negative regulation of transport	GO:0051051	1
negative regulation of viral process	GO:0048525	1
negative regulation of viral transcription	GO:0032897	1
negative regulation of Wnt signaling pathway involved in heart development	GO:0003308	1
nephron development	GO:0072006	1
nervous system process	GO:0050877	1
neural precursor cell proliferation	GO:0061351	1
neuron death	GO:0070997	2
neuron projection guidance	GO:0097485	2
neuron recognition	GO:0008038	1
neuronal stem cell population maintenance	GO:0097150	1
nuclear chromosome segregation	GO:0098813	1
nucleobase-containing compound metabolic process	GO:0006139	20
nucleobase-containing small molecule metabolic process	GO:0055086	6
olfactory bulb development	GO:0021772	1
olfactory lobe development	GO:0021988	1
one-carbon metabolic process	GO:0006730	2
oocyte differentiation	GO:0009994	1
optic cup formation involved in camera-type eye development	GO:0003408	1
organ induction	GO:0001759	1
organelle localization	GO:0051640	2
organelle localization by membrane tethering	GO:0140056	2
organic acid metabolic process	GO:0006082	5
organic cyclic compound metabolic process	GO:1901360	36
organic hydroxy compound metabolic process	GO:1901615	7
organic substance biosynthetic process	GO:1901576	36
organic substance catabolic process	GO:1901575	18
organonitrogen compound metabolic process	GO:1901564	46
organophosphate metabolic process	GO:0019637	6
outflow tract morphogenesis	GO:0003151	1
oxidative demethylation	GO:0070989	1
pattern specification process	GO:0007389	1
peptide hormone processing	GO:0016486	1
phosphorus metabolic process	GO:0006793	21
pigment biosynthetic process	GO:0046148	1
plasma lipoprotein particle assembly	GO:0034377	1
platelet activation	GO:0030168	1
polyol transmembrane transport	GO:0015791	1
positive regulation of animal organ morphogenesis	GO:0110110	1
positive regulation of biological process	GO:0048518	45
positive regulation of biosynthetic process	GO:0009891	14
positive regulation of carbohydrate metabolic process	GO:0045913	1
positive regulation of cartilage development	GO:0061036	1
positive regulation of catabolic process	GO:0009896	4
positive regulation of cell activation	GO:0050867	4
positive regulation of cell adhesion	GO:0045785	5
positive regulation of cell communication	GO:0010647	13
positive regulation of cell cycle	GO:0045787	2
positive regulation of cell cycle process	GO:0090068	1
positive regulation of cell death	GO:0010942	7
positive regulation of cell differentiation	GO:0045597	3
positive regulation of cell motility	GO:2000147	1
positive regulation of cell population proliferation	GO:0008284	8
positive regulation of cellular component biogenesis	GO:0044089	1
positive regulation of cellular component movement	GO:0051272	1
positive regulation of cellular component organization	GO:0051130	5
positive regulation of cellular metabolic process	GO:0031325	23
positive regulation of cellular process	GO:0048522	41
positive regulation of chemotaxis	GO:0050921	1
positive regulation of cold-induced thermogenesis	GO:0120162	1
positive regulation of cytokine production	GO:0001819	2
positive regulation of defense response	GO:0031349	1
positive regulation of developmental process	GO:0051094	7
positive regulation of embryonic development	GO:0040019	1
positive regulation of endocytosis	GO:0045807	1
positive regulation of germinal center formation	GO:0002636	1
positive regulation of hair follicle development	GO:0051798	1
positive regulation of immune effector process	GO:0002699	1
positive regulation of immune response	GO:0050778	4
positive regulation of immune system process	GO:0002684	6
positive regulation of intracellular transport	GO:0032388	1
positive regulation of ion transport	GO:0043270	3
positive regulation of leukocyte activation	GO:0002696	4
positive regulation of leukocyte migration	GO:0002687	1
positive regulation of locomotion	GO:0040017	1
positive regulation of macromolecule metabolic process	GO:0010604	20
positive regulation of meiotic cell cycle	GO:0051446	1
positive regulation of metabolic process	GO:0009893	26
positive regulation of molecular function	GO:0044093	11
positive regulation of multicellular organismal process	GO:0051240	5
positive regulation of muscle hypertrophy	GO:0014742	1
positive regulation of neuron projection arborization	GO:0150012	1
positive regulation of nitrogen compound metabolic process	GO:0051173	18
positive regulation of nucleobase-containing compound transport	GO:0032241	1
positive regulation of oocyte development	GO:0060282	1
positive regulation of ossification	GO:0045778	1
positive regulation of production of molecular mediator of immune response	GO:0002702	1
positive regulation of protein localization	GO:1903829	4
positive regulation of protein localization to cell periphery	GO:1904377	2
positive regulation of protein localization to membrane	GO:1905477	3
positive regulation of protein localization to synapse	GO:1902474	1
positive regulation of reproductive process	GO:2000243	2
positive regulation of response to biotic stimulus	GO:0002833	2
positive regulation of response to cytokine stimulus	GO:0060760	1
positive regulation of response to endoplasmic reticulum stress	GO:1905898	2
positive regulation of response to external stimulus	GO:0032103	2
positive regulation of response to stimulus	GO:0048584	14
positive regulation of secretion	GO:0051047	1
positive regulation of secretion by cell	GO:1903532	1
positive regulation of signal transduction	GO:0009967	13
positive regulation of signaling	GO:0023056	13
positive regulation of small molecule metabolic process	GO:0062013	1
positive regulation of transmembrane transport	GO:0034764	1
positive regulation of transport	GO:0051050	6
positive regulation of transporter activity	GO:0032411	1
positive regulation of vasculature development	GO:1904018	2
positive T cell selection	GO:0043368	1
post-anal tail morphogenesis	GO:0036342	1
post-embryonic development	GO:0009791	1
primitive streak formation	GO:0090009	1
programmed cell death	GO:0012501	12
prostate gland epithelium morphogenesis	GO:0060740	2
prostate gland morphogenesis	GO:0060512	2
protein localization	GO:0008104	15
protein metabolic process	GO:0019538	40
reactive nitrogen species metabolic process	GO:2001057	1
reactive oxygen species biosynthetic process	GO:1903409	1
reactive oxygen species metabolic process	GO:0072593	2
reciprocal meiotic recombination	GO:0007131	1
regionalization	GO:0003002	1
regulation of actin filament-based process	GO:0032970	2
regulation of anatomical structure morphogenesis	GO:0022603	4
regulation of anatomical structure size	GO:0090066	3
regulation of ATP metabolic process	GO:1903578	1
regulation of ATP-dependent activity	GO:0043462	1
regulation of binding	GO:0051098	2
regulation of biomineral tissue development	GO:0070167	1
regulation of biomineralization	GO:0110149	1
regulation of biosynthetic process	GO:0009889	21
regulation of blood pressure	GO:0008217	1
regulation of body fluid levels	GO:0050878	1
regulation of catabolic process	GO:0009894	6
regulation of catalytic activity	GO:0050790	14
regulation of cell activation	GO:0050865	9
regulation of cell adhesion	GO:0030155	9
regulation of cell communication	GO:0010646	19
regulation of cell cycle	GO:0051726	10
regulation of cell cycle process	GO:0010564	7
regulation of cell death	GO:0010941	12
regulation of cell differentiation	GO:0045595	9
regulation of cell division	GO:0051302	2
regulation of cell fate commitment	GO:0010453	1
regulation of cell growth	GO:0001558	4
regulation of cell motility	GO:2000145	2
regulation of cell population proliferation	GO:0042127	14
regulation of cellular component biogenesis	GO:0044087	4
regulation of cellular component movement	GO:0051270	2
regulation of cellular component organization	GO:0051128	11
regulation of cellular localization	GO:0060341	6
regulation of cellular metabolic process	GO:0031323	36
regulation of cellular process	GO:0050794	67
regulation of cellular response to growth factor stimulus	GO:0090287	1
regulation of cellular response to insulin stimulus	GO:1900076	1
regulation of cellular response to macrophage colony-stimulating factor stimulus	GO:1903972	1
regulation of cellular response to stress	GO:0080135	7
regulation of chemotaxis	GO:0050920	2
regulation of chromosome segregation	GO:0051983	1
regulation of cold-induced thermogenesis	GO:0120161	1
regulation of cytokine production	GO:0001817	3
regulation of developmental growth	GO:0048638	1
regulation of developmental process	GO:0050793	13
regulation of DNA-binding transcription factor activity	GO:0051090	2
regulation of epithelial cell migration	GO:0010632	1
regulation of growth	GO:0040008	4
regulation of hair cycle	GO:0042634	1
regulation of hair follicle maturation	GO:0048819	1
regulation of heart induction	GO:0090381	1
regulation of hemopoiesis	GO:1903706	3
regulation of hormone levels	GO:0010817	3
regulation of immune effector process	GO:0002697	3
regulation of immune response	GO:0050776	9
regulation of immune system process	GO:0002682	11
regulation of leukocyte activation	GO:0002694	9
regulation of leukocyte migration	GO:0002685	1
regulation of lipid localization	GO:1905952	1
regulation of lipid storage	GO:0010883	1
regulation of localization	GO:0032879	12
regulation of locomotion	GO:0040012	3
regulation of macromolecule metabolic process	GO:0060255	31
regulation of meiotic cell cycle	GO:0051445	1
regulation of membrane depolarization	GO:0003254	1
regulation of membrane potential	GO:0042391	2
regulation of metabolic process	GO:0019222	38
regulation of microtubule-based process	GO:0032886	2
regulation of morphogenesis of a branching structure	GO:0060688	1
regulation of multicellular organismal development	GO:2000026	8
regulation of multicellular organismal process	GO:0051239	11
regulation of muscle adaptation	GO:0043502	1
regulation of nitrogen compound metabolic process	GO:0051171	30
regulation of oogenesis	GO:1905879	1
regulation of ossification	GO:0030278	2
regulation of plasma lipoprotein particle levels	GO:0097006	1
regulation of primary metabolic process	GO:0080090	32
regulation of production of molecular mediator of immune response	GO:0002700	2
regulation of prostatic bud formation	GO:0060685	1
regulation of protein localization	GO:0032880	6
regulation of protein stability	GO:0031647	1
regulation of reproductive process	GO:2000241	2
regulation of respiratory gaseous exchange	GO:0043576	1
regulation of response to biotic stimulus	GO:0002831	3
regulation of response to cytokine stimulus	GO:0060759	2
regulation of response to external stimulus	GO:0032101	6
regulation of response to stimulus	GO:0048583	21
regulation of response to stress	GO:0080134	8
regulation of RNA stability	GO:0043487	1
regulation of secondary metabolic process	GO:0043455	1
regulation of secretion by cell	GO:1903530	1
regulation of signal transduction	GO:0009966	19
regulation of signaling	GO:0023051	19
regulation of signaling receptor activity	GO:0010469	1
regulation of small molecule metabolic process	GO:0062012	4
regulation of synapse structure or activity	GO:0050803	1
regulation of system process	GO:0044057	1
regulation of translational fidelity	GO:0006450	1
regulation of transmembrane transport	GO:0034762	2
regulation of transport	GO:0051049	7
regulation of transporter activity	GO:0032409	3
regulation of vesicle-mediated transport	GO:0060627	3
regulation of viral process	GO:0050792	1
regulation of viral transcription	GO:0046782	1
reproductive structure development	GO:0048608	2
response to bacterium	GO:0009617	3
response to BMP	GO:0071772	1
response to epidermal growth factor	GO:0070849	1
response to external biotic stimulus	GO:0043207	9
response to extracellular stimulus	GO:0009991	2
response to fibroblast growth factor	GO:0071774	1
response to heat	GO:0009408	1
response to hormone	GO:0009725	4
response to inorganic substance	GO:0010035	2
response to mechanical stimulus	GO:0009612	1
response to muscle activity	GO:0014850	1
response to nitrogen compound	GO:1901698	5
response to organic substance	GO:0010033	20
response to oxidative stress	GO:0006979	2
response to oxygen-containing compound	GO:1901700	7
response to radiation	GO:0009314	1
response to starvation	GO:0042594	1
response to sterol depletion	GO:0006991	1
response to temperature stimulus	GO:0009266	1
response to topologically incorrect protein	GO:0035966	2
response to toxic substance	GO:0009636	1
response to transforming growth factor beta	GO:0071559	2
response to virus	GO:0009615	2
response to wounding	GO:0009611	2
RNA localization	GO:0006403	3
roof of mouth development	GO:0060021	1
secondary metabolite biosynthetic process	GO:0044550	1
secretion by cell	GO:0032940	1
sex differentiation	GO:0007548	1
signal transduction	GO:0007165	37
single fertilization	GO:0007338	2
small molecule biosynthetic process	GO:0044283	7
small molecule catabolic process	GO:0044282	2
somitogenesis	GO:0001756	1
specification of symmetry	GO:0009799	1
sperm-egg recognition	GO:0035036	2
spermatid differentiation	GO:0048515	2
spermatogenesis	GO:0007283	4
spindle organization	GO:0007051	5
stem cell population maintenance	GO:0019827	2
stem cell proliferation	GO:0072089	1
sulfur compound metabolic process	GO:0006790	3
system development	GO:0048731	24
T cell costimulation	GO:0031295	1
taxis	GO:0042330	6
telencephalon development	GO:0021537	1
telomere maintenance via semi-conservative replication	GO:0032201	1
temperature homeostasis	GO:0001659	1
thioester metabolic process	GO:0035383	2
thymic T cell selection	GO:0045061	1
tissue development	GO:0009888	8
tissue homeostasis	GO:0001894	1
tissue morphogenesis	GO:0048729	4
translational initiation	GO:0006413	2
transport	GO:0006810	15
tube development	GO:0035295	4
tube formation	GO:0035148	1
tube morphogenesis	GO:0035239	4
tumor necrosis factor superfamily cytokine production	GO:0071706	1
vesicle docking involved in exocytosis	GO:0006904	1
viral transcription	GO:0019083	1
vitamin metabolic process	GO:0006766	2
