# Supplementary material for: Inference of differentially expressed genes using generalized linear mixed models in a pairwise fashion
Source: PeerJ. 2023 Apr 3;11:e15145. doi: 10.7717/peerj.15145 (PMC10078460; doi:10.7717/peerj.15145)
Supplement: Supplemental Information 9 [file peerj-11-15145-s009.csv]

Gene	Reference
AHCTF1	doi/10.1016/j.schres.2019.07.036
CHI3L1	doi.org/10.1016/j.bbih.2019.100023	doi/10.1126/science.aat8127
CYP7B1	doi.org/10.1016/j.jsbmb.2021.105902
EIF4EBP1	doi.org/10.1038/s41398-022-01944-8	doi/10.1016/j.neuron.2021.03.008
EPHA3	doi/10.1038/mp.2013.170
HELB	doi.org/10.1016/j.bbih.2019.100023
JAK3	doi/10.1126/science.aat8127
LONRF3	doi/10.1126/science.aat8127
MKRN2	doi/10.1126/science.aat8127
NCK2	doi/10.1126/science.aat8127
NCKIPSD	doi/10.1126/science.aat8127
NIM1K	doi/10.1126/science.aat8127
PANK2	doi/10.1038/sj.mp.4001998
PCCB	doi.org/10.1016/j.euroneuro.2017.09.003
PDE5A	doi/10.1126/science.aat8127
PLAGL2	doi.org/10.1016/j.euroneuro.2017.09.003
PLEKHA8	doi.org/10.1038/s41588-021-00857-4
PRKAB2	doi/10.1126/science.aat8127
RAB3D	doi/10.1126/science.aat8127
RPS18	doi/10.1038/mp.2013.170
SLC5A3	doi/10.1038/mp.2013.170
SLC9C2	doi/10.1038/mp.2013.170
SNHG3	doi.org/10.1016/j.bbih.2019.100023
SNHG7	doi/10.1038/mp.2013.170
SNRPA1	doi.org/10.1016/j.euroneuro.2017.09.003
ST3GAL6	doi/10.1126/science.aat8127
